# Supplementary material for: An arbitrary waveform neurostimulator for preclinical studies: design and verification
Source: Med Biol Eng Comput. 2024 Dec 12;63(4):1143–59. doi: 10.1007/s11517-024-03241-6 (PMC11947015; doi:10.1007/s11517-024-03241-6)
Supplement: Supplementary file 2 — Supplementary file2 (PY 14 KB) [file 11517_2024_3241_MOESM2_ESM.py]

#!/usr/bin/env python3

"""
##############################################################################
#                                                                            #
# icestim stimulation control script                                         #
#                                                                            #
# Requirements:                                                              #
#   - python3                                                                #
#   - python packages:                                                       #
#     - argparse, icecream, termcolor                                        #
#                                                                            #
# In Debian GNU/Linux systems, python and the pip package manager (useful to #
# install the required python packages) can be installed by issuing the      #
# following command:                                                         #
#   - sudo apt install python3 python3-pipl                                  #
#                                                                            #
# Using the pip package manager, the required python packages can be         #
# installed issuing the following command:                                   #
#   - pip3 install argparse icecream termcolor                               #
#                                                                            #
# Usage: to get usage information, just run:                                 #
#   - python3 stimulate.py -h                                                #
#                                                                            #
# Author:                                                                    #
#   - Hipólito Guzmán-Miranda (hguzman@us.es)                                #
#                                                                            #
##############################################################################
"""

# Some ic() and print() statements have been commented out, uncomment them for
# extra visibility of internal variables

# Import third-party libraries
import argparse
import serial
import sys
import csv
import time
from icecream import ic
from termcolor import colored

# Configure the argument parser
parser = argparse.ArgumentParser(description='Connect to a configured FPGA device and stimulate.', formatter_class=argparse.ArgumentDefaultsHelpFormatter)
parser.add_argument('input0', help='Input stimuli file for channel 0 (csv format, only one column)')
parser.add_argument('input1', help='Input stimuli file for channel 1 (csv format, only one column)')
parser.add_argument('--freq', default=60, help='Stimulation frequency in KHz')
parser.add_argument('--looped', default=False, action='store_true', help='If set, the stimuli will continuously repeat. If unset, it will only run once. (default: %(default)s)')
parser.add_argument('--noninteractive', default=False, action='store_true', help='If set, do not prompt the user to press keys and stop after one repeat of the stimuli vectors. Ignores --looped, setting it to false. (default: %(default)s)')

# Get arguments from command-line
args = parser.parse_args()
ic(args)
ic(args.freq)
ic(args.looped)
ic(args.noninteractive)

# Set parameters for serial port
BAUDRATE = 1000000 #9600
DEVFILE = '/dev/ttyUSB1'
ic(BAUDRATE)
ic(DEVFILE)

# Define a dictionary with all possible commands
# TODO : this must always reflect the contents of commands.vhd
CMD = {
  "CMD_ISDATA0"     : 0x0,
  "CMD_ISDATA1"     : 0x1,
  "CMD_SET_SIZE_LO" : 0x2,
  "CMD_SET_SIZE_HI" : 0x3,
  "CMD_SET_FREQ"    : 0x4,
  "CMD_SET_LOOPED"  : 0x5,
  "CMD_START"       : 0x6,
  "CMD_PAUSE"       : 0x7,
  "CMD_REWIND"      : 0x8,
  "CMD_WR_REWIND"   : 0x9,
  "CMD_UNDEFINED1"  : 0xA,
  "CMD_DBG_ECHO"    : 0xB,
  "CMD_DBG_READ"    : 0xC,
  "CMD_DBG_DUMP0"   : 0xD,
  "CMD_DBG_DUMP1"   : 0xE,
  "CMD_NOP"         : 0xF
  }
#ic(CMD)

# Define a dictionary with all possible values
# TODO : this must always reflect the contents of commands.vhd
VAL = {
  "VAL_SIZE_LO"     : 0x0,
  "VAL_SIZE_HI"     : 0x1,
  "VAL_FREQ"        : 0x2,
  "VAL_CYCLE_COUNT" : 0x3,
  "VAL_RUNNING"     : 0x4,
  "VAL_LOOPED"      : 0x5,
  "VAL_RD_PTR_LO"   : 0x6,
  "VAL_RD_PTR_HI"   : 0x7,
  "VAL_WR_PTR0_LO"  : 0x8,
  "VAL_WR_PTR0_HI"  : 0x9,
  "VAL_WR_PTR1_LO"  : 0xA,
  "VAL_WR_PTR1_HI"  : 0xB,
  "VAL_UNUSED0"     : 0xC,
  "VAL_UNUSED1"     : 0xD,
  "VAL_UNUSED2"     : 0xE,
  "VAL_UNUSED3"     : 0xF
  }
#ic(CMD)

# Define a list with all possible frequencies
# TODO : this list must always match the list in stimulator.vhd
ALLOWED_FREQ = [30, 50, 60]
#ic(FREQ)

errorstring = f'ERROR: frequency {args.freq} is not one of the possible values {ALLOWED_FREQ}'
assert int(args.freq) in ALLOWED_FREQ, errorstring

# Function to send a 16-bit command to the serial port
# LSB is sent first, MSB is sent second
def send_cmd(dev, cmd):
    #print("send_cmd:")
    #ic(hex(cmd))
    cmd = cmd & 0xFFFF
    lsb = cmd & 0xFF
    msb = cmd >> 8
    #ic(hex(lsb))
    dev.write(lsb.to_bytes(1, 'big'))
    #ic(hex(msb))
    dev.write(msb.to_bytes(1, 'big'))

# Function to receive a 16-bit response from the serial port
# LSB is received first, MSB is received second
def recv_res(dev):
    #print('waiting for lsb...')
    lsb = dev.read()
    #ic(lsb)
    #print('waiting for msb...')
    msb = dev.read()
    #ic(msb)
    retval = (int.from_bytes(msb, 'big') << 8) + int.from_bytes(lsb, 'big')
    #ic(hex(retval))
    return retval

# Open the serial device
dev = serial.Serial(DEVFILE, BAUDRATE)
#ic(dev)

# Parse and sanitize input for ch0
# Samples are checked in the [-2048, 2047] but are afterwards converted to the
# range [0, 4095] since the DAC receives inputs as unsigned decimals
ch0 = []
with open(args.input0) as f:
    reader = csv.reader(f)
    for row in reader:
        assert len(row) == 1, f'ERROR: row {row} in {args.input0} containes {len(row)} values'
        val = int(row[0])
        assert (val >= -2048) and (val <= 2047), f'ERROR: value {val} in {args.input0} is out of 12-bit range [-2048, 2047]'
        ch0.append(val + 2048)
#ic(ch0)

# Parse and sanitize input for ch1
ch1 = []
with open(args.input1) as f:
    reader = csv.reader(f)
    for row in reader:
        assert len(row) == 1, f'ERROR: row {row} in {args.input1} containes {len(row)} values'
        val = int(row[0])
        assert (val >= -2048) and (val <= 2047), f'ERROR: value {val} in {args.input1} is out of 12-bit range [-2048, 2047]'
        ch1.append(val + 2048)
#ic(ch1)

# Assert that both channels contain the same number of samples
assert len(ch0) == len(ch1), f'ERROR: {args.input0} and {args.input1} do not contain the same number of values (they contain {len(ch0)} and {len(ch1)} values respectively)'

size = len(ch0)
print(f'Found stimuli of length {size}')
ic(size)

# Assert stimuli size is not too big. The first assertion is due to the ice40
# limitations (maybe solvable by changing FPGA family/device), the second
# assertion is due to our design (to solve, the architecture and command set
# should be reconsidered and modified)
assert size <= 2**15, f'ERROR: stimuli length {size} is bigger than what fits in the two icebreaker SPRAMs ({2**15} samples)'
assert size <= 2**24, f'ERROR: stimuli length {size} is bigger than what can be expressed with 24 bits ({2**24} samples)'

# Determine SIZE_LO and SIZE_HI
SIZE_LO = size & 0xFFF
SIZE_HI = size >> 12
ic(SIZE_LO)
ic(SIZE_HI)

# Determine FREQ
FREQ = ALLOWED_FREQ.index(int(args.freq))
ic(FREQ)

# Determine LOOPED
LOOPED = int(args.looped)

# args.noninteractive disables LOOPED, warn the user if they had both
if args.noninteractive == True and LOOPED == 1 :
    print(colored("WARNING: ", 'yellow'), end='')
    print("args.noninteractive is True, disabling LOOPED")
    LOOPED = 0

ic(LOOPED)

# Send an echo command to check that the FPGA is correctly configured
print("Sending an echo command:")
print("(If we do not get any answer, make sure the FPGA is configured with")
print("the correct bitstream (just execute the command 'make prog_top'))")
command = ((CMD["CMD_DBG_ECHO"] << 12) + 0x123)
send_cmd(dev, command)
print(f'Sent CMD_DBG_ECHO, VALUE = 0x123. ', end='')
res = recv_res(dev)
print(f'Response: {hex(res)} ', end='')
if res == 0xB123 :
    print(colored("OK", 'green'))
else :
    sys.exit(colored("ERROR", 'red'))


# Rewind read and write pointers
print("Rewinding read and write pointers:")

# Send CMD_REWIND
print('Sending CMD_REWIND')
command = (CMD["CMD_REWIND"] << 12) + SIZE_LO
send_cmd(dev, command)

# Send CMD_WR_REWIND
print('Sending CMD_WR_REWIND')
command = (CMD["CMD_WR_REWIND"] << 12) + SIZE_LO
send_cmd(dev, command)


# Send the stimuli configuration to the FPGA device
print("Sending the configuration to the FPGA device:")

# Send CMD_SET_SIZE_LO
print('Sending CMD_SET_SIZE_LO')
command = (CMD["CMD_SET_SIZE_LO"] << 12) + SIZE_LO
send_cmd(dev, command)

# Send CMD_SET_SIZE_HI
print('Sending CMD_SET_SIZE_HI')
command = (CMD["CMD_SET_SIZE_HI"] << 12) + SIZE_HI
send_cmd(dev, command)

# Send CMD_SET_FREQ
print('Sending CMD_SET_FREQ')
command = (CMD["CMD_SET_FREQ"] << 12) + FREQ
send_cmd(dev, command)

# Send CMD_SET_LOOPED
print('Sending CMD_SET_LOOPED')
command = (CMD["CMD_SET_LOOPED"] << 12) + LOOPED
send_cmd(dev, command)


# Use CMD_DBG_READ to verify the design was correctly configured
print("Verifying uploaded configuration...")

command = ((CMD["CMD_DBG_READ"] << 12) + VAL["VAL_SIZE_LO"])
send_cmd(dev, command)
print(f'Sent CMD_DBG_READ, VAL_SIZE_LO. ', end='')
res = recv_res(dev)
print(f'Response: {hex(res)} ', end='')
if res == SIZE_LO :
    print(colored("OK", 'green'))
else :
    sys.exit(colored("ERROR", 'red'))

command = ((CMD["CMD_DBG_READ"] << 12) + VAL["VAL_SIZE_HI"])
send_cmd(dev, command)
print(f'Sent CMD_DBG_READ, VAL_SIZE_HI. ', end='')
res = recv_res(dev)
print(f'Response: {hex(res)} ', end='')
if res == SIZE_HI :
    print(colored("OK", 'green'))
else :
    sys.exit(colored("ERROR", 'red'))

command = ((CMD["CMD_DBG_READ"] << 12) + VAL["VAL_FREQ"])
send_cmd(dev, command)
res = recv_res(dev)
print(f'Sent CMD_DBG_READ, VAL_FREQ. Response: {hex(res)} ', end='')
if res == FREQ :
    print(colored("OK", 'green'))
else :
    sys.exit(colored("ERROR", 'red'))

command = ((CMD["CMD_DBG_READ"] << 12) + VAL["VAL_LOOPED"])
send_cmd(dev, command)
res = recv_res(dev)
print(f'Sent CMD_DBG_READ, VAL_LOOPED. Response: {hex(res)} ', end='')
if res == LOOPED :
    print(colored("OK", 'green'))
else :
    sys.exit(colored("ERROR", 'red'))


# If we have reached this point, stimuli configuration has been correctly
# transferred to the FPGA, so we can send the stimuli samples to the device

# Send data for channel 0
print('Sending stimuli for channel 0')
for i in range(size):
    command = (CMD["CMD_ISDATA0"] << 12) + ch0[i]
    send_cmd(dev, command)

# Send data for channel 1
print('Sending stimuli for channel 1')
for i in range(size):
    command = (CMD["CMD_ISDATA1"] << 12) + ch1[i]
    send_cmd(dev, command)

# Use CMD_DBG_DUMP0 and CMD_DBG_DUMP1 to verify the stimuli were correcly
# loaded. For each channel, we read all samples from the FPGA and store them
# inside a different variable in this script, which will be compared with the
# original values sent to the FPGA
print("Verifying uploaded stimuli...")

command = CMD["CMD_DBG_DUMP0"] << 12
send_cmd(dev, command)
print(f'Sent CMD_DBG_DUMP0. Response: ', end='')
ch0_dump = []
for i in range(size):
    res = recv_res(dev)
    ch0_dump.append(res)
    #print(hex(res), end=',')
#print()

if ch0_dump == ch0 :
    print(colored("OK", 'green'))
else :
    sys.exit(colored("ERROR", 'red'))

command = CMD["CMD_DBG_DUMP1"] << 12
send_cmd(dev, command)
print(f'Sent CMD_DBG_DUMP1. Response: ', end='')
ch1_dump = []
for i in range(size):
    res = recv_res(dev)
    ch1_dump.append(res)
    #print(hex(res), end=',')
#print()

if ch1_dump == ch1 :
    print(colored("OK", 'green'))
else :
    sys.exit(colored("ERROR", 'red'))

# Begin the stimulation
if args.noninteractive == False :
    input("Press any key to send CMD_START, or assert the 'start' input (button_center), or press Ctrl+C to exit...")
else :
    print("Running non-interactively, sending CMD_START...")

command = CMD["CMD_START"] << 12
send_cmd(dev, command)
print(f'Sent CMD_START.', end='')

if LOOPED :
    print(' Vectors are looped, stimulation is continuous.')
else :
    print()

# If running interactively, prompt the user to stop the script.
# If not, wait until all the samples have been sent.
if args.noninteractive == False :
    input('Press any key to send CMD_PAUSE (if still running), or press Ctrl+C to exit...')
else :
    print('Running non-interactively, will wait size * sample_time and then try to stop stimulation...')
    sample_time = 1.0/(int(args.freq)*1000)
    print(f'    size: {size} (samples), freq: {args.freq} (Hz), sample_time: {sample_time} (seconds)')
    seconds = size * sample_time
    print(f'    Sleeping for size * sample_time = {seconds} seconds...')
    time.sleep(seconds)


# Check if the stimulation is still running
print('Trying to pause stimuli, checking if we are running...')

command = ((CMD["CMD_DBG_READ"] << 12) + VAL["VAL_RUNNING"])
send_cmd(dev, command)
print(f'Sent CMD_DBG_READ, VAL_RUNNING. ', end='')
res = recv_res(dev)
print(f'Response: {hex(res)} ', end='')
if res == 1 :
    print(colored("is running", 'white'))
elif res == 0 :
    print(colored("is stopped", 'white'))
else :
    sys.exit(colored("ERROR: unexpected response", 'red'))

# Due to system's sleep (on which python's time.sleep() depends) not being
# infinitely precise, at high frecuencies we may need some extra time to wait
# for the stimulation to finish
if (res == 1) and (args.noninteractive == True) :
    print("    Polling FPGA until stimuli finish: ", end='')
    while res == 1 :
        send_cmd(dev, command)
        res = recv_res(dev)
        print('.', end='')
    print(' ', end='')
    print(colored("OK", 'green'))

# Pause stimulator if it is not already paused
if res == 1 :
    command = CMD["CMD_PAUSE"] << 12
    send_cmd(dev, command)
    print(f'Sent CMD_PAUSE.')

# Exit
if args.noninteractive == False :
    input('Press any key to exit')
else :
    print('Running non-interactively, exiting')
